# Supplementary material for: Association Between Long-Term Exposure to Particulate Matter and Glycated Hemoglobin Levels: A Cohort Study from the Korean Genome and Epidemiology Study
Source: J Clin Med. 2026 Apr 7;15(7):2797. doi: 10.3390/jcm15072797 (PMC13074078; doi:10.3390/jcm15072797)
Supplement: Supplementary file 1 [file jcm-15-02797-s001.zip]

Archive with 1 entries (1 files):
- jcm-4181739-supplementary.pdf
